# Supplementary material for: Mycobacterium tuberculosis Complex Lineage 3 as Causative Agent of Pulmonary Tuberculosis, Eastern Sudan
Source: Emerg Infect Dis. 2020 Mar;26(3):427–36. doi: 10.3201/eid2603.191145 (PMC7045825; doi:10.3201/eid2603.191145)
Supplement: Appendix 2 — Phylogenetic classification, phenotypic drug susceptibility test results, and molecular drug resistance markers in study of Mycobacterium tuberculosis complex lineage 3 as causative agent of pulmonary tuberculosis, eastern Sudan. [file 19-1145-Techapp-s2.xlsx]

## Sheet: Table
		Article DOI: https://doi.org/10.3201/eid2603.191145
		Appendix. Phylogenetic classification, phenotypic drug susceptibility test results, and molecular drug resistance markers of 166 MTBC strains from eastern Sudan, 2014 and 2016
Key	Species	MTBC lineage	Coll lineage code	SM	SM mutations	INH	INH mutations	RMP	RMP mutations	EMB	EMB mutations	PZA	PZA mutations	OFX	AMK	CPM	pDST	gDST	≤12 SNP cluster	Cluster ID number 12	≤5 SNP cluster	Cluster ID number 5	TB history	Age	Sex	Location	Sampling year
12793-16	M. tuberculosis	Lineage 3 (Delhi/CAS)	3	S	wt	S	wt	S	wt	S	wt	S	wt	nd	nd	nd	Fully susceptible	wt	Clustered	27	Clustered	22	New	25	F	El-Gadarif	2016
12790-16	M. tuberculosis	Lineage 3 (Delhi/CAS)	3	S	wt	S	wt	S	wt	S	wt	S	wt	nd	nd	nd	Fully susceptible	wt	Not clustered		Not clustered		New	27	F	El-Gadarif	2016
13687-14	M. tuberculosis	Lineage 3 (Delhi/CAS)	3	S	wt	S	wt	S	wt	S	wt	S	wt	nd	nd	nd	Fully susceptible	wt	Clustered	11	Clustered	11	New	25	M	Kassala	2014
12810-16	M. tuberculosis	Lineage 3 (Delhi/CAS)	3	R	rpsL Lys88Arg (aag-aGg)	S	wt	S	wt	S	wt	S	wt	S	S	S	Non-MDR	Non-MDR	Clustered	22	Not clustered		New	20	F	El-Gadarif	2016
13723-14	M. tuberculosis	Lineage 3 (Delhi/CAS)	3	R	rpsL Lys43Arg (aag-aGg)	R	katG Ser315Thr (agc-aCc)	R	rpoB His445Tyr (cac-Tac)	S	embB Met306Ile (ggc-gAc), embB Gly406Asp (ggc-gAc)	S	wt	S	S	S	MDR	MDR	Clustered	29	Clustered	24	Not available	35	M	Kassala	2014
12808-16	M. tuberculosis	Lineage 3 (Delhi/CAS)	3	S	wt	R	katG Ser315Thr (agc-aCc)	R	rpoB His445Asp (cac-Gac)	S	wt	S	wt	S	S	S	MDR	MDR	Clustered	19	Not clustered		Retreatment	40	F	El-Gadarif	2016
12283-16	M. tuberculosis	Lineage 3 (Delhi/CAS)	3	S	wt	S	wt	S	wt	S	wt	S	wt	nd	nd	nd	Fully susceptible	wt	Not clustered		Not clustered		New	35	M	Kassala	2016
13586-14	M. tuberculosis	Lineage 3 (Delhi/CAS)	3	R	rpsL Lys88Met (aag-aTg)	S	wt	S	wt	S	wt	S	wt	S	S	S	Non-MDR	Non-MDR	Not clustered		Not clustered		New	50	M	Kassala	2014
12149-16	M. tuberculosis	Lineage 3 (Delhi/CAS)	3	R	rpsL Lys43Arg (aag-aGg)	R	katG Ser315Thr (agc-aCc)	R	rpoB Ser450Leu (tcg-tTg)	S	embB Met306Ile (atg-atA)	S	wt	S	S	S	MDR	MDR	Clustered	4	Clustered	4	New	26	M	Kassala	2016
12824-16	M. tuberculosis	Lineage 3 (Delhi/CAS)	3	S	wt	S	wt	S	wt	S	wt	S	wt	nd	nd	nd	Fully susceptible	wt	Not clustered		Not clustered		New	38	M	El-Gadarif	2016
12294-16	M. tuberculosis	Lineage 1 (EAI)	1,2,2	S	wt	S	wt	S	wt	S	wt	S	wt	nd	nd	nd	Fully susceptible	wt	Clustered	1	Clustered	1	New	30	M	Port Sudan	2016
13690-14	M. tuberculosis	Lineage 3 (Delhi/CAS)	3	S	wt	S	wt	S	wt	S	wt	S	wt	nd	nd	nd	Fully susceptible	wt	Clustered	2	Clustered	2	Not available	60	F	Kassala	2014
12129-16	M. tuberculosis	Lineage 3 (Delhi/CAS)	3	S	wt	S	wt	S	wt	S	wt	S	wt	nd	nd	nd	Fully susceptible	wt	Not clustered		Not clustered		New	17	F	El-Gadarif	2016
12826-16	M. tuberculosis	Lineage 3 (Delhi/CAS)	3	S	wt	S	wt	S	wt	S	wt	S	wt	nd	nd	nd	Fully susceptible	wt	Not clustered		Not clustered		New	60	M	El-Gadarif	2016
14019-14	M. tuberculosis	Lineage 3 (Delhi/CAS)	3	R	rrs (514 ) (a-C)	S	wt	S	wt	S	wt	S	wt	S	S	S	Non-MDR	Non-MDR	Clustered	6	Clustered	6	New	60	F	Kassala	2014
12276-16	M. tuberculosis	Lineage 4 (H37Rv-like)	4,9	S	wt	S	wt	S	wt	S	wt	S	wt	nd	nd	nd	Fully susceptible	wt	Clustered	15	Clustered	15	New	Not available	M	Kassala	2016
12504-16	M. tuberculosis	Lineage 3 (Delhi/CAS)	3	S	wt	S	wt	S	wt	S	wt	S	wt	nd	nd	nd	Fully susceptible	wt	Not clustered		Not clustered		New	35	M	Port Sudan	2016
13178-14	M. tuberculosis	Lineage 3 (Delhi/CAS)	3	S	wt	S	wt	S	wt	S	wt	S	wt	nd	nd	nd	Fully susceptible	wt	Clustered	28	Clustered	23	New	19	F	Kassala	2014
12724-16	M. tuberculosis	Lineage 1 (EAI)	1,1,3	S	wt	S	wt	S	wt	S	wt	S	wt	nd	nd	nd	Fully susceptible	wt	Not clustered		Not clustered		New	15	F	Port Sudan	2016
12158-16	M. tuberculosis	Lineage 3 (Delhi/CAS)	3	S	wt	S	wt	S	wt	S	wt	S	wt	nd	nd	nd	Fully susceptible	wt	Not clustered		Not clustered		New	60	F	Kassala	2016
14373-14	M. tuberculosis	Lineage 3 (Delhi/CAS)	3	S	wt	R	katG Ser315Thr (agc-aCc)	R	rpoB Ser450Leu (tcg-tTg)	S	wt	S	wt	S	S	S	MDR	MDR	Not clustered		Not clustered		New	30	M	Kassala	2014
12829-16	M. tuberculosis	Lineage 4 (TUR)	4,2,2	S	wt	S	wt	S	wt	S	wt	S	wt	nd	nd	nd	Fully susceptible	wt	Not clustered		Not clustered		Retreatment	35	M	El-Gadarif	2016
13973-14	M. tuberculosis	Lineage 3 (Delhi/CAS)	3	S	wt	S	wt	S	wt	S	wt	S	wt	nd	nd	nd	Fully susceptible	wt	Clustered	2	Clustered	2	New	62	F	El-Gadarif	2014
12280-16	M. tuberculosis	Lineage 3 (Delhi/CAS)	3	S	wt	S	wt	S	wt	S	wt	S	wt	nd	nd	nd	Fully susceptible	wt	Not clustered		Not clustered		New	25	F	Kassala	2016
12429-16	M. tuberculosis	Lineage 3 (Delhi/CAS)	3	R	gidB (4408101_GAP)	S	wt	S	wt	S	wt	S	wt	S	S	S	Non-MDR	Non-MDR	Not clustered		Not clustered		New	20	M	El-Gadarif	2016
13174-14	M. tuberculosis	Lineage 3 (Delhi/CAS)	3	S	wt	S	wt	S	wt	S	wt	S	wt	nd	nd	nd	Fully susceptible	wt	Clustered	28	Clustered	23	Not available	Not available	M	Kassala	2014
12723-16	M. tuberculosis	Lineage 3 (Delhi/CAS)	3	S	wt	S	wt	S	wt	S	wt	S	wt	nd	nd	nd	Fully susceptible	wt	Clustered	24	Clustered	19	New	28	M	Port Sudan	2016
12159-16	M. tuberculosis	Lineage 1 (EAI)	1,2,2	S	wt	S	wt	S	wt	S	wt	S	wt	nd	nd	nd	Fully susceptible	wt	Clustered	1	Clustered	1	New	Not available	F	Kassala	2016
14125-14	M. tuberculosis	Lineage 3 (Delhi/CAS)	3	S	wt	S	wt	S	wt	S	wt	S	wt	nd	nd	nd	Fully susceptible	wt	Clustered	8	Clustered	8	Not available	Not available	M	Kassala	2014
12804-16	M. tuberculosis	Lineage 3 (Delhi/CAS)	3	R	rpsL Lys43Arg (aag-aGg)	S	wt	S	wt	S	wt	S	wt	S	S	S	Non-MDR	Non-MDR	Not clustered		Not clustered		Retreatment	45	M	El-Gadarif	2016
12308-16	M. tuberculosis	Lineage 3 (Delhi/CAS)	3,1,1	S	wt	S	wt	S	wt	S	wt	S	wt	nd	nd	nd	Fully susceptible	wt	Not clustered		Not clustered		New	19	M	Port Sudan	2016
14118-14	M. tuberculosis	Lineage 3 (Delhi/CAS)	3	R	rrs (514 ) (a-C)	S	wt	S	wt	S	wt	S	wt	S	S	S	Non-MDR	Non-MDR	Clustered	6	Clustered	6	New	34	M	Kassala	2014
13855-14	M. tuberculosis	Lineage 3 (Delhi/CAS)	3	R	rpsL Lys43Arg (aag-aGg)	R	fabG1 Thr4I so (aca-aTa)	R	rpoB Ser450Leu (tcg-tTg)	S	wt	S	wt	S	S	S	MDR	MDR	Clustered	3	Clustered	3	New	Not available	M	Kassala	2014
12275-16	M. tuberculosis	Lineage 3 (Delhi/CAS)	3	S	wt	S	wt	S	wt	S	wt	S	wt	nd	nd	nd	Fully susceptible	wt	Clustered	28	Clustered	23	Not available	Not available	Not available	Kassala	2016
12800-16	M. tuberculosis	Lineage 3 (Delhi/CAS)	3	S	wt	S	wt	S	wt	S	wt	S	wt	nd	nd	nd	Fully susceptible	wt	Not clustered		Not clustered		New	26	M	El-Gadarif	2016
12505-16	M. tuberculosis	Lineage 4 (Haarlem)	4,1,2,1	S	wt	S	wt	S	wt	S	wt	S	wt	nd	nd	nd	Fully susceptible	wt	Not clustered		Not clustered		New	33	F	Port Sudan	2016
14421-14	M. tuberculosis	Lineage 3 (Delhi/CAS)	3	R	rpsL Lys43Arg (aag-aGg)	R	katG Ser315Thr (agc-aCc)	R	rpoB His445Tyr (cac-Tac)	S	embB Met306Ile (atg-atA)	S	wt	S	S	S	MDR	MDR	Clustered	29	Clustered	24	Not available	40	M	Kassala	2014
13173-14	M. tuberculosis	Lineage 4 (LAM)	4,3,1	S	wt	S	wt	S	wt	S	wt	S	wt	nd	nd	nd	Fully susceptible	wt	Clustered	5	Clustered	5	Not available	Not available	F	Kassala	2014
12124-16	M. tuberculosis	Lineage 3 (Delhi/CAS)	3	S	wt	S	wt	S	wt	S	wt	S	wt	nd	nd	nd	Fully susceptible	wt	Not clustered		Not clustered		New	32	M	El-Gadarif	2016
12519-16	M. tuberculosis	Lineage 4 (Euro-American)	4,6	S	wt	S	wt	S	wt	S	wt	S	wt	nd	nd	nd	Fully susceptible	wt	Not clustered		Not clustered		New	26	M	Port Sudan	2016
12751-16	M. tuberculosis	Lineage 4 (Haarlem)	4,1,2,1	S	wt	S	wt	S	wt	S	wt	S	wt	nd	nd	nd	Fully susceptible	wt	Clustered	16	Clustered	16	New	26	M	El-Gadarif	2016
12274-16	M. tuberculosis	Lineage 3 (Delhi/CAS)	3	S	wt	S	wt	S	wt	S	wt	S	wt	nd	nd	nd	Fully susceptible	wt	Not clustered		Not clustered		Not available	37	M	Kassala	2016
13721-14	M. tuberculosis	Lineage 3 (Delhi/CAS)	3	R	gidB Try45_ (tgg-tAg)	R	fabG1 (-15) (c-T)	S	wt	S	wt	S	wt	S	S	S	Non-MDR	Non-MDR	Not clustered		Not clustered		New	25	F	Kassala	2014
14127-14	M. tuberculosis	Lineage 3 (Delhi/CAS)	3	R	rpsL Lys43Arg (aag-aGg)	R	katG Ser315Thr (agc-aCc)	R	rpoB His445Tyr (cac-Tac)	S	embB Met306Ile (atg-atA)	S	wt	S	S	S	MDR	MDR	Clustered	29	Clustered	24	Not available	60	F	Kassala	2014
12317-16	M. tuberculosis	Lineage 3 (Delhi/CAS)	3	S	wt	S	wt	S	wt	S	wt	S	wt	nd	nd	nd	Fully susceptible	wt	Not clustered		Not clustered		New	40	M	Port Sudan	2016
12822-16	M. tuberculosis	Lineage 3 (Delhi/CAS)	3	S	wt	S	wt	S	wt	S	wt	S	wt	nd	nd	nd	Fully susceptible	wt	Not clustered		Not clustered		New	60	M	El-Gadarif	2016
12291-16	M. tuberculosis	Lineage 3 (Delhi/CAS)	3	S	wt	S	wt	S	wt	S	wt	S	wt	nd	nd	nd	Fully susceptible	wt	Not clustered		Not clustered		New	20	M	Kassala	2016
14015-14	M. tuberculosis	Lineage 3 (Delhi/CAS)	3	R	rpsL Lys43Arg (aag-aGg)	S	wt	R	rpoB His445Tyr (cac-Tac)	S	embB Met306Ile (atg-atA)	S	wt	S	S	S	Non-MDR	Non-MDR	Clustered	28	Clustered	23	Retreatment	45	M	Kassala	2014
13860-14	M. tuberculosis	Lineage 3 (Delhi/CAS)	3	R	rpsL Lys43Arg (aag-aGg)	R	katG Ser315Thr (agc-aCc)	R	rpoB Ser450Leu (tcg-tTg)	S	wt	S	wt	S	S	S	MDR	MDR	Clustered	4	Clustered	4	New	35	F	Kassala	2014
12171-16	M. tuberculosis	Lineage 3 (Delhi/CAS)	3	S	wt	S	wt	S	wt	S	wt	S	wt	nd	nd	nd	Fully susceptible	wt	Not clustered		Not clustered		New	55	M	Kassala	2016
12803-16	M. tuberculosis	Lineage 3 (Delhi/CAS)	3	S	wt	S	wt	S	wt	S	wt	S	wt	nd	nd	nd	Fully susceptible	wt	Clustered	19	Not clustered		New	45	M	El-Gadarif	2016
12518-16	M. tuberculosis	Lineage 3 (Delhi/CAS)	3	S	wt	S	wt	S	wt	S	wt	S	wt	nd	nd	nd	Fully susceptible	wt	Not clustered		Not clustered		New	35	F	Port Sudan	2016
14418-14	M. tuberculosis	Lineage 3 (Delhi/CAS)	3	R	rpsL Lys43Arg (aag-aGg)	R	katG Ser315Thr (agc-aCc)	R	rpoB His445Tyr (cac-Tac)	S	embB Met306Ile (atg-atA)	S	wt	S	S	S	MDR	MDR	Not clustered		Not clustered		New	60	M	Kassala	2014
13686-14	M. tuberculosis	Lineage 3 (Delhi/CAS)	3	S	wt	S	wt	S	wt	S	wt	S	wt	nd	nd	nd	Fully susceptible	wt	Not clustered		Not clustered		New	45	M	Kassala	2014
12152-16	M. tuberculosis	Lineage 3 (Delhi/CAS)	3	S	wt	S	wt	S	wt	S	wt	S	wt	nd	nd	nd	Fully susceptible	wt	Clustered	13	Clustered	13	New	25	F	Kassala	2016
12433-16	M. tuberculosis	Lineage 3 (Delhi/CAS)	3	S	wt	S	wt	S	wt	S	wt	S	wt	nd	nd	nd	Fully susceptible	wt	Not clustered		Not clustered		Retreatment	45	M	El-Gadarif	2016
12744-16	M. tuberculosis	Lineage 3 (Delhi/CAS)	3	S	wt	S	wt	S	wt	S	wt	S	wt	nd	nd	nd	Fully susceptible	wt	Clustered	20	Not clustered		New	90	M	El-Gadarif	2016
12285-16	M. tuberculosis	Lineage 3 (Delhi/CAS)	3	S	wt	S	wt	S	wt	S	wt	S	wt	nd	nd	nd	Fully susceptible	wt	Clustered	18	Not clustered		New	60	M	Kassala	2016
13970-14	M. tuberculosis	Lineage 3 (Delhi/CAS)	3	S	wt	S	wt	S	wt	S	wt	S	wt	nd	nd	nd	Fully susceptible	wt	Clustered	28	Clustered	23	Not available	43	F	Kassala	2014
13972-14	M. tuberculosis	Lineage 3 (Delhi/CAS)	3	S	wt	S	wt	S	wt	S	wt	S	wt	nd	nd	nd	Fully susceptible	wt	Clustered	2	Clustered	2	New	35	M	Kassala	2014
12304-16	M. tuberculosis	Lineage 4 (S-type)	4,4,1,1	S	wt	S	wt	S	wt	S	wt	S	wt	nd	nd	nd	Fully susceptible	wt	Clustered	25	Clustered	20	New	23	M	Port Sudan	2016
12741-16	M. tuberculosis	Lineage 3 (Delhi/CAS)	3	R	rpsL Lys43Arg (aag-aGg)	S	wt	S	wt	S	wt	S	wt	S	S	S	Non-MDR	Non-MDR	Not clustered		Not clustered		New	24	F	Port Sudan	2016
12735-16	M. tuberculosis	Lineage 4 (S-type)	4,4,1,1	S	wt	S	wt	S	wt	S	wt	S	wt	nd	nd	nd	Fully susceptible	wt	Clustered	25	Clustered	20	New	35	F	Port Sudan	2016
12309-16	M. tuberculosis	Lineage 3 (Delhi/CAS)	3,1,1	S	wt	S	wt	S	wt	S	wt	S	wt	nd	nd	nd	Fully susceptible	wt	Not clustered		Not clustered		New	20	M	Port Sudan	2016
12136-16	M. tuberculosis	Lineage 3 (Delhi/CAS)	3	R	gidB Ser136_ (tca-tAa)	S	wt	S	wt	S	wt	S	wt	S	S	S	Non-MDR	Non-MDR	Clustered	17	Clustered	17	Retreatment	24	F	El-Gadarif	2016
14121-14	M. tuberculosis	Lineage 4 (X-type)	4,1,1,1	R	gidB (4408116_GAP)	S	wt	S	wt	S	wt	S	wt	S	S	S	Non-MDR	Non-MDR	Not clustered		Not clustered		Retreatment	37	M	El-Gadarif	2014
13591-14	M. tuberculosis	Lineage 4 (Cameroon)	4,6,2	S	wt	S	wt	S	wt	S	wt	S	wt	nd	nd	nd	Fully susceptible	wt	Not clustered		Not clustered		New	64	F	Kassala	2014
13852-14	M. tuberculosis	Lineage 3 (Delhi/CAS)	3	R	rpsL Lys43Arg (aag-aGg)	R	katG Ser315Thr (agc-aCc)	R	rpoB His445Tyr (cac-Tac)	S	embB Met306Ile (atg-atA)	S	wt	S	S	S	MDR	MDR	Clustered	29	Clustered	24	Not available	Not available	M	Kassala	2014
14381-14	M. tuberculosis	Lineage 3 (Delhi/CAS)	3	S	wt	S	wt	S	wt	S	wt	S	wt	nd	nd	nd	Fully susceptible	wt	Not clustered		Not clustered		New	37	M	Kassala	2014
12272-16	M. tuberculosis	Lineage 3 (Delhi/CAS)	3	S	wt	S	wt	S	wt	S	wt	S	wt	nd	nd	nd	Fully susceptible	wt	Clustered	11	Clustered	11	New	27	M	Kassala	2016
12494-16	M. tuberculosis	Lineage 3 (Delhi/CAS)	3	S	wt	S	wt	S	wt	S	wt	S	wt	nd	nd	nd	Fully susceptible	wt	Clustered	12	Clustered	12	New	48	M	Port Sudan	2016
12797-16	M. tuberculosis	Lineage 3 (Delhi/CAS)	3	S	wt	S	wt	S	wt	S	wt	S	wt	nd	nd	nd	Fully susceptible	wt	Clustered	14	Clustered	14	New	17	M	El-Gadarif	2016
12807-16	M. tuberculosis	Lineage 4 (Uganda)	4,6,1,1	R	gidB (4408017_GAP)	S	wt	S	wt	S	wt	S	wt	S	S	S	Non-MDR	Non-MDR	Not clustered		Not clustered		New	38	M	El-Gadarif	2016
12515-16	M. tuberculosis	Lineage 3 (Delhi/CAS)	3	S	wt	S	wt	S	wt	S	wt	S	wt	nd	nd	nd	Fully susceptible	wt	Clustered	23	Clustered	18	New	30	M	Port Sudan	2016
12290-16	M. tuberculosis	Lineage 3 (Delhi/CAS)	3	S	wt	S	wt	S	wt	S	wt	S	wt	nd	nd	nd	Fully susceptible	wt	Clustered	13	Clustered	13	New	25	M	Kassala	2016
12031-16	M. tuberculosis	Lineage 4 (TUR)	4,2,2	S	wt	S	wt	S	wt	S	wt	S	wt	nd	nd	nd	Fully susceptible	wt	Not clustered		Not clustered		New	28	F	El-Gadarif	2016
13975-14	M. tuberculosis	Lineage 3 (Delhi/CAS)	3	S	wt	S	wt	S	wt	S	wt	S	wt	nd	nd	nd	Fully susceptible	wt	Clustered	3	Clustered	3	New	Not available	F	Kassala	2014
13583-14	M. tuberculosis	Lineage 3 (Delhi/CAS)	3	R	rrs (514 ) (a-C)	S	wt	S	wt	S	wt	S	wt	S	S	S	Non-MDR	Non-MDR	Not clustered		Not clustered		New	25	M	Kassala	2014
14016-14	M. tuberculosis	Lineage 4 (LAM)	4,3,1	S	wt	S	wt	S	wt	S	wt	S	wt	nd	nd	nd	Fully susceptible	wt	Clustered	5	Clustered	5	Retreatment	17	M	Kassala	2014
12040-16	M. tuberculosis	Lineage 4 (Cameroon)	4,6,2,2	S	wt	S	wt	S	wt	S	wt	S	wt	nd	nd	nd	Fully susceptible	wt	Not clustered		Not clustered		New	20	M	El-Gadarif	2016
12295-16	M. tuberculosis	Lineage 3 (Delhi/CAS)	3,1,1	S	wt	S	wt	S	wt	S	wt	S	wt	nd	nd	nd	Fully susceptible	wt	Clustered	10	Clustered	10	New	30	M	Port Sudan	2016
12512-16	M. tuberculosis	Lineage 4 (Euro-American)	4,6	S	wt	S	wt	S	wt	S	wt	S	wt	nd	nd	nd	Fully susceptible	wt	Not clustered		Not clustered		New	45	M	Port Sudan	2016
12817-16	M. tuberculosis	Lineage 3 (Delhi/CAS)	3	S	wt	S	wt	S	wt	S	wt	S	wt	nd	nd	nd	Fully susceptible	wt	Not clustered		Not clustered		New	52	F	El-Gadarif	2016
12796-16	M. tuberculosis	Lineage 3 (Delhi/CAS)	3	S	wt	S	wt	S	wt	S	wt	S	wt	nd	nd	nd	Fully susceptible	wt	Clustered	19	Not clustered		New	33	M	El-Gadarif	2016
12431-16	M. tuberculosis	Lineage 3 (Delhi/CAS)	3	S	wt	S	wt	S	wt	S	wt	S	wt	nd	nd	nd	Fully susceptible	wt	Not clustered		Not clustered		New	33	M	El-Gadarif	2016
12281-16	M. tuberculosis	Lineage 4 (X-type)	4,1,1,1	S	wt	S	wt	S	wt	S	wt	S	wt	nd	nd	nd	Fully susceptible	wt	Not clustered		Not clustered		New	18	F	Kassala	2016
14371-14	M. tuberculosis	Lineage 4 (Haarlem)	4,1,2,1	S	wt	S	wt	S	wt	S	wt	S	wt	nd	nd	nd	Fully susceptible	wt	Not clustered		Not clustered		Not available	35	M	Kassala	2014
13967-14	M. tuberculosis	Lineage 3 (Delhi/CAS)	3	S	wt	S	wt	S	wt	S	wt	S	wt	nd	nd	nd	Fully susceptible	wt	Not clustered		Not clustered		New	38	M	Kassala	2014
13694-14	M. tuberculosis	Lineage 3 (Delhi/CAS)	3	S	wt	S	wt	S	wt	S	wt	S	wt	nd	nd	nd	Fully susceptible	wt	Not clustered		Not clustered		New	17	M	Kassala	2014
14018-14	M. tuberculosis	Lineage 3 (Delhi/CAS)	3	S	wt	S	wt	S	wt	S	wt	S	wt	nd	nd	nd	Fully susceptible	wt	Clustered	28	Clustered	23	Not available	37	M	Kassala	2014
12134-16	M. tuberculosis	Lineage 3 (Delhi/CAS)	3	R	gidB Ala138Val (gcg-gTg)	R	katG Ser315Asn (agc-aCc)	R	rpoB His445Asn (cac-Cac)	R	embB Gln497Arg (cag-cGg)	S	wt	S	S	S	MDR	MDR	Not clustered		Not clustered		New	52	F	El-Gadarif	2016
12302-16	M. tuberculosis	Lineage 3 (Delhi/CAS)	3	S	wt	S	wt	S	wt	S	wt	S	wt	nd	nd	nd	Fully susceptible	wt	Not clustered		Not clustered		New	25	M	Port Sudan	2016
12733-16	M. tuberculosis	Lineage 4 (Euro-American)	4,6	S	wt	S	wt	S	wt	S	wt	S	wt	nd	nd	nd	Fully susceptible	wt	Not clustered		Not clustered		New	40	F	Port Sudan	2016
12805-16	M. tuberculosis	Lineage 3 (Delhi/CAS)	3	S	wt	S	wt	S	wt	S	wt	S	wt	nd	nd	nd	Fully susceptible	wt	Clustered	20	Not clustered		Retreatment	50	M	El-Gadarif	2016
12514-16	M. tuberculosis	Lineage 4 (Uganda)	4,6,1,1	S	wt	S	wt	S	wt	S	wt	S	wt	nd	nd	nd	Fully susceptible	wt	Clustered	9	Clustered	9	New	29	F	Port Sudan	2016
12305-16	M. tuberculosis	Lineage 3 (Delhi/CAS)	3	S	wt	S	wt	S	wt	S	wt	S	wt	nd	nd	nd	Fully susceptible	wt	Clustered	23	Clustered	18	New	40	M	Port Sudan	2016
12119-16	M. tuberculosis	Lineage 3 (Delhi/CAS)	3	S	wt	S	wt	S	wt	S	wt	S	wt	nd	nd	nd	Fully susceptible	wt	Clustered	14	Clustered	14	New	20	M	El-Gadarif	2016
14370-14	M. tuberculosis	Lineage 4 (Euro-American)	4,6	S	wt	S	wt	S	wt	S	wt	S	wt	nd	nd	nd	Fully susceptible	wt	Not clustered		Not clustered		New	17	M	Kassala	2014
13584-14	M. tuberculosis	Lineage 4 (H37Rv-like)	4,9	S	wt	S	wt	S	wt	S	wt	S	wt	nd	nd	nd	Fully susceptible	wt	Clustered	15	Clustered	15	New	40	M	Kassala	2014
13720-14	M. tuberculosis	Lineage 3 (Delhi/CAS)	3		wt	S	wt	S	wt	S	wt	S	wt	nd	nd	nd	Fully susceptible	wt	Not clustered		Not clustered		New	38	M	Kassala	2014
14374-14	M. tuberculosis	Lineage 3 (Delhi/CAS)	3	R	rrs (514 ) (a-C)	S	wt	R	rpoB His445Tyr (cac-Tac)	S	wt	S	wt	S	S	S	Non-MDR	Non-MDR	Clustered	6	Clustered	6	New	24	M	Kassala	2014
12146-16	M. tuberculosis	Lineage 4 (LAM)	4,3,1	S	wt	S	wt	S	wt	S	wt	S	wt	nd	nd	nd	Fully susceptible	wt	Not clustered		Not clustered		New	25	F	El-Gadarif	2016
12496-16	M. tuberculosis	Lineage 3 (Delhi/CAS)	3	S	wt	S	wt	S	wt	S	wt	S	wt	nd	nd	nd	Fully susceptible	wt	Not clustered		Not clustered		New	40	M	Port Sudan	2016
12759-16	M. tuberculosis	Lineage 3 (Delhi/CAS)	3,1,1	S	wt	S	wt	S	wt	S	wt	S	wt	nd	nd	nd	Fully susceptible	wt	Not clustered		Not clustered		New	35	F	El-Gadarif	2016
12814-16	M. tuberculosis	Lineage 4 (H37Rv-like)	4,8	S	wt	S	wt	S	wt	S	wt	S	wt	nd	nd	nd	Fully susceptible	wt	Not clustered		Not clustered		New	20	F	El-Gadarif	2016
12740-16	M. tuberculosis	Lineage 3 (Delhi/CAS)	3,1,1	R	gidB Phe12Ser ( ttc-tCc)	S	wt	S	wt	S	wt	S	wt	S	S	S	Non-MDR	Non-MDR	Clustered	10	Clustered	10	New	20	M	Port Sudan	2016
12311-16	M. tuberculosis	Lineage 3 (Delhi/CAS)	3	S	wt	S	wt	S	wt	S	wt	S	wt	nd	nd	nd	Fully susceptible	wt	Clustered	24	Clustered	19	New	19	M	Port Sudan	2016
12036-16	M. tuberculosis	Lineage 3 (Delhi/CAS)	3	S	wt	S	wt	S	wt	S	wt	S	wt	nd	nd	nd	Fully susceptible	wt	Not clustered		Not clustered		New	31	F	El-Gadarif	2016
14124-14	M. tuberculosis	Lineage 4 (H37Rv-like)	4,9	S	wt	S	wt	S	wt	S	wt	S	wt	nd	nd	nd	Fully susceptible	wt	Clustered	15	Clustered	15	Not available	38	M	Kassala	2014
13976-14	M. tuberculosis	Lineage 3 (Delhi/CAS)	3	S	wt	S	wt	S	wt	S	wt	S	wt	nd	nd	nd	Fully susceptible	wt	Not clustered		Not clustered		New	Not available	M	Kassala	2014
14377-14	M. tuberculosis	Lineage 3 (Delhi/CAS)	3	S	wt	S	wt	S	wt	S	wt	S	wt	nd	nd	nd	Fully susceptible	wt	Clustered	7	Clustered	7	New	19	M	El-Gadarif	2014
14424-14	M. tuberculosis	Lineage 3 (Delhi/CAS)	3	S	wt	S	wt	S	wt	S	wt	S	wt	nd	nd	nd	Fully susceptible	wt	Not clustered		Not clustered		New	36	M	El-Gadarif	2014
12165-16	M. tuberculosis	Lineage 3 (Delhi/CAS)	3,1,1	S	wt	S	wt	S	wt	S	wt	S	wt	nd	nd	nd	Fully susceptible	wt	Not clustered		Not clustered		New	55	F	Kassala	2016
12422-16	M. tuberculosis	Lineage 4 (Ghana)	4,1	R	rpsL Lys43Arg (aag-aGg)	S	wt	S	wt	S	wt	S	wt	S	S	S	Non-MDR	Non-MDR	Not clustered		Not clustered		New	45	M	El-Gadarif	2016
12749-16	M. tuberculosis	Lineage 3 (Delhi/CAS)	3	S	wt	S	wt	S	wt	S	wt	S	wt	nd	nd	nd	Fully susceptible	wt	Clustered	27	Clustered	22	New	47	M	El-Gadarif	2016
12758-16	M. tuberculosis	Lineage 4 (Cameroon)	4,6,2,2	S	wt	S	wt	S	wt	S	wt	S	wt	nd	nd	nd	Fully susceptible	wt	Not clustered		Not clustered		New	31	F	El-Gadarif	2016
12432-16	M. tuberculosis	Lineage 3 (Delhi/CAS)	3	S	wt	S	wt	S	wt	S	wt	S	wt	nd	nd	nd	Fully susceptible	wt	Not clustered		Not clustered		New	34	M	El-Gadarif	2016
12424-16	M. tuberculosis	Lineage 3 (Delhi/CAS)	3	R	gidB Ser136_ (tca-tAa)	S	wt	S	wt	S	wt	S	wt	S	S	S	Non-MDR	Non-MDR	Clustered	17	Clustered	17	New	36	M	El-Gadarif	2016
14382-14	M. tuberculosis	Lineage 3 (Delhi/CAS)	3	S	wt	S	wt	S	wt	S	wt	S	wt	nd	nd	nd	Fully susceptible	wt	Clustered	20	Not clustered		New	50	M	Kassala	2014
13971-14	M. tuberculosis	Lineage 3 (Delhi/CAS)	3	R	rpsL Lys43Arg (aag-aGg)	R	katG Ser315Thr (agc-aCc)	R	rpoB Ser450Leu (tcg-tTg)	S	embB Met306Ile (atg-atA)	S	wt	S	S	S	MDR	MDR	Clustered	4	Not clustered		New	Not available	M	Kassala	2014
13688-14	M. tuberculosis	Lineage 3 (Delhi/CAS)	3	S	wt	S	wt	S	wt	S	wt	S	wt	nd	nd	nd	Fully susceptible	wt	Clustered	18	Not clustered		New	17	M	Kassala	2014
13693-14	M. tuberculosis	Lineage 3 (Delhi/CAS)	3	S	wt	S	wt	S	wt	S	wt	S	wt	nd	nd	nd	Fully susceptible	wt	Not clustered		Not clustered		New	22	M	Kassala	2014
14380-14	M. tuberculosis	Lineage 3 (Delhi/CAS)	3	S	wt	S	wt	S	wt	S	wt	S	wt	nd	nd	nd	Fully susceptible	wt	Clustered	8	Clustered	8	New	60	F	Kassala	2014
14419-14	M. tuberculosis	Lineage 3 (Delhi/CAS)	3	S	wt	S	wt	S	wt	S	wt	S	wt	nd	nd	nd	Fully susceptible	wt	Clustered	20	Not clustered		New	34	F	Kassala	2014
12312-16	M. tuberculosis	Lineage 4 (Haarlem)	4,1,2,1	S	wt	S	wt	S	wt	S	wt	S	wt	nd	nd	nd	Fully susceptible	wt	Clustered	16	Clustered	16	New	23	M	Port Sudan	2016
12434-16	M. tuberculosis	Lineage 4 (TUR)	4,2,2	S	wt	S	wt	S	wt	S	wt	S	wt	nd	nd	nd	Fully susceptible	wt	Not clustered		Not clustered		New	27	F	El-Gadarif	2016
12802-16	M. tuberculosis	Lineage 4 (Euro-American)	4,6	S	wt	S	wt	S	wt	S	wt	S	wt	nd	nd	nd	Fully susceptible	wt	Not clustered		Not clustered		New	50	M	El-Gadarif	2016
12739-16	M. tuberculosis	Lineage 3 (Delhi/CAS)	3	S	wt	S	wt	S	wt	S	wt	S	wt	nd	nd	nd	Fully susceptible	wt	Clustered	26	Clustered	21	New	45	M	Port Sudan	2016
12495-16	M. tuberculosis	Lineage 3 (Delhi/CAS)	3	S	wt	S	wt	S	wt	S	wt	S	wt	nd	nd	nd	Fully susceptible	wt	Clustered	12	Clustered	12	New	29	M	Port Sudan	2016
12310-16	M. tuberculosis	Lineage 4 (TUR)	4,2,2	R	gidB Arg39Pro (cgc-cCc)	S	wt	S	wt	S	wt	S	wt	S	S	S	Non-MDR	Non-MDR	Not clustered		Not clustered		New	38	F	Port Sudan	2016
12279-16	M. tuberculosis	Lineage 4 (Haarlem)	4,1,2,1	S	wt	S	wt	S	wt	S	wt	S	wt	nd	nd	nd	Fully susceptible	wt	Not clustered		Not clustered		New	20	M	Kassala	2016
12142-16	M. tuberculosis	Lineage 3 (Delhi/CAS)	3	S	wt	R	katG Ser315Asn (agc-aAc)	S	wt	S	wt	S	wt	S	S	S	Non-MDR	Non-MDR	Not clustered		Not clustered		New	35	M	El-Gadarif	2016
14384-14	M. tuberculosis	Lineage 3 (Delhi/CAS)	3	S	wt	S	wt	S	wt	S	wt	S	wt	nd	nd	nd	Fully susceptible	wt	Not clustered		Not clustered		New	Not available	F	Kassala	2014
14122-14	M. tuberculosis	Lineage 3 (Delhi/CAS)	3	S	wt	S	wt	S	wt	S	wt	S	wt	nd	nd	nd	Fully susceptible	wt	Not clustered		Not clustered		New	50	F	Kassala	2014
13858-14	M. tuberculosis	Lineage 1 (EAI)	1,2,2	S	wt	S	wt	S	wt	S	wt	S	wt	nd	nd	nd	Fully susceptible	wt	Not clustered		Not clustered		Not available	60	F	Kassala	2014
13685-14	M. tuberculosis	Lineage 3 (Delhi/CAS)	3	S	wt	S	wt	S	wt	S	wt	S	wt	nd	nd	nd	Fully susceptible	wt	Clustered	7	Clustered	7	New	41	M	El-Gadarif	2014
13588-14	M. tuberculosis	Lineage 4 (LAM)	4,3,1	S	wt	S	wt	S	wt	S	wt	S	wt	nd	nd	nd	Fully susceptible	wt	Not clustered		Not clustered		New	40	F	Kassala	2014
13724-14	M. tuberculosis	Lineage 3 (Delhi/CAS)	3	R	rpsL Lys43Arg (aag-aGg)	R	katG Ser315Thr (agc-aCc)	R	rpoB His445Tyr (cac-Tac)	S	embB Met306Ile (atg-atA)	S	wt	S	S	S	MDR	MDR	Clustered	29	Clustered	24	Not available	55	M	Kassala	2014
14017-14	M. tuberculosis	Lineage 3 (Delhi/CAS)	3	S	wt	S	wt	S	wt	S	wt	S	wt	nd	nd	nd	Fully susceptible	wt	Clustered	28	Clustered	23	Not available	38	M	Kassala	2014
14378-14	M. tuberculosis	Lineage 3 (Delhi/CAS)	3	R	gidB Iso114Ser (atc-aGc)	S	wt	S	wt	S	wt	S	wt	S	S	S	Non-MDR	Non-MDR	Not clustered		Not clustered		New	30	M	Kassala	2014
12120-16	M. tuberculosis	Lineage 3 (Delhi/CAS)	3	S	wt	S	wt	S	wt	S	wt	S	wt	nd	nd	nd	Fully susceptible	wt	Not clustered		Not clustered		New	40	F	El-Gadarif	2016
12174-16	M. tuberculosis	Lineage 4 (Ghana)	4,1	S	wt	S	wt	S	wt	S	wt	S	wt	nd	nd	nd	Fully susceptible	wt	Not clustered		Not clustered		New	35	F	Kassala	2016
12306-16	M. tuberculosis	Lineage 3 (Delhi/CAS)	3	S	wt	S	wt	S	wt	S	wt	S	wt	nd	nd	nd	Fully susceptible	wt	Not clustered		Not clustered		New	30	M	Port Sudan	2016
12436-16	M. tuberculosis	Lineage 4 (Euro-American)	4,6	S	wt	S	wt	S	wt	S	wt	S	wt	nd	nd	nd	Fully susceptible	wt	Not clustered		Not clustered		New	55	M	El-Gadarif	2016
12727-16	M. tuberculosis	Lineage 3 (Delhi/CAS)	3	S	wt	S	wt	S	wt	S	wt	S	wt	nd	nd	nd	Fully susceptible	wt	Clustered	26	Clustered	21	New	60	F	Port Sudan	2016
12794-16	M. tuberculosis	Lineage 3 (Delhi/CAS)	3,1,1	S	wt	S	wt	S	wt	S	wt	S	wt	nd	nd	nd	Fully susceptible	wt	Not clustered		Not clustered		New	23	F	El-Gadarif	2016
12827-16	M. tuberculosis	Lineage 3 (Delhi/CAS)	3	R	rpsL Lys43Arg (aag-aGg)	R	katG Ser315Thr (agc-aCc)	R	rpoB Ser450Leu (tcg-tTg)	S	embB Met306Val (atg-Gtg)	R	pncA Gln10Arg (cag-cGg)	S	S	S	MDR	MDR	Clustered	4	Not clustered		New	32	M	El-Gadarif	2016
12811-16	M. tuberculosis	Lineage 2 (Beijing)	2,2,1	R	rpsL Lys43Arg (aag-aGg)	S	wt	S	wt	S	wt	S	wt	S	S	S	Non-MDR	Non-MDR	Not clustered		Not clustered		New	30	M	El-Gadarif	2016
12752-16	M. tuberculosis	Lineage 3 (Delhi/CAS)	3	S	wt	S	wt	S	wt	S	wt	S	wt	nd	nd	nd	Fully susceptible	wt	Not clustered		Not clustered		New	27	F	El-Gadarif	2016
12525-16	M. tuberculosis	Lineage 4 (Uganda)	4,6,1,1	S	wt	S	wt	S	wt	S	wt	S	wt	nd	nd	nd	Fully susceptible	wt	Not clustered		Not clustered		New	50	M	Port Sudan	2016
12414-16	M. tuberculosis	Lineage 4 (H37Rv-like)	4,9	S	wt	S	wt	S	wt	S	wt	S	wt	nd	nd	nd	Fully susceptible	wt	Not clustered		Not clustered		New	15	F	El-Gadarif	2016
12296-16	M. tuberculosis	Lineage 4 (Uganda)	4,6,1,1	S	wt	S	wt	S	wt	S	wt	S	wt	nd	nd	nd	Fully susceptible	wt	Clustered	9	Clustered	9	New	40	M	Port Sudan	2016
12155-16	M. tuberculosis	Lineage 3 (Delhi/CAS)	3	S	wt	S	wt	S	wt	S	wt	S	wt	nd	nd	nd	Fully susceptible	wt	Not clustered		Not clustered		Not available	15	F	Kassala	2016
12032-16	M. tuberculosis	Lineage 3 (Delhi/CAS)	3	S	wt	S	wt	S	wt	S	wt	S	wt	nd	nd	nd	Fully susceptible	wt	Not clustered		Not clustered		New	27	M	El-Gadarif	2016
14372-14	M. tuberculosis	Lineage 3 (Delhi/CAS)	3	S	wt	S	wt	S	wt	S	wt	S	wt	nd	nd	nd	Fully susceptible	wt	Not clustered		Not clustered		New	30	M	Kassala	2014
14013-14	M. tuberculosis	Lineage 3 (Delhi/CAS)	3	S	wt	S	wt	S	wt	S	wt	S	wt	nd	nd	nd	Fully susceptible	wt	Not clustered		Not clustered		New	27	M	El-Gadarif	2014
13718-14	M. tuberculosis	Lineage 4 (H37Rv-like)	4,8	S	wt	S	wt	S	wt	S	wt	S	wt	nd	nd	nd	Fully susceptible	wt	Not clustered		Not clustered		New	35	M	Kassala	2014
13590-14	M. tuberculosis	Lineage 3 (Delhi/CAS)	3	S	wt	S	wt	S	wt	S	wt	S	wt	nd	nd	nd	Fully susceptible	wt	Clustered	28	Clustered	23	Not available	35	F	Kassala	2014
13851-14	M. tuberculosis	Lineage 3 (Delhi/CAS)	3	S	wt	S	wt	S	wt	S	wt	S	wt	nd	nd	nd	Fully susceptible	wt	Not clustered		Not clustered		New	38	M	Kassala	2014
14010-14	M. tuberculosis	Lineage 3 (Delhi/CAS)	3	R	rpsL Lys43Arg (aag-aGg)	R	katG Ser315Thr (agc-aCc)	R	rpoB Ser450Leu (tcg-tTg)	S	wt	S	wt	S	S	S	MDR	MDR	Clustered	4	Clustered	4	Retreatment	17	M	Kassala	2014
14376-14	M. tuberculosis	Lineage 3 (Delhi/CAS)	3	S	wt	S	wt	S	wt	S	wt	S	wt	nd	nd	nd	Fully susceptible	wt	Clustered	22	Not clustered		New	40	M	El-Gadarif	2014
12025-16	M. tuberculosis	Lineage 4 (LAM)	4,3,3	S	wt	S	wt	S	wt	S	wt	S	wt	nd	nd	nd	Fully susceptible	wt	Not clustered		Not clustered		New	20	M	El-Gadarif	2016
12172-16	M. tuberculosis	Lineage 3 (Delhi/CAS)	3	S	wt	S	wt	S	wt	S	wt	S	wt	nd	nd	nd	Fully susceptible	wt	Not clustered		Not clustered		New	55	M	Kassala	2016
12286-16	M. tuberculosis	Lineage 3 (Delhi/CAS)	3	S	wt	S	wt	S	wt	S	wt	S	wt	nd	nd	nd	Fully susceptible	wt	Clustered	21	Not clustered		Not available	Not available	Not available	Kassala	2016
12417-16	M. tuberculosis	Lineage 3 (Delhi/CAS)	3	S	wt	S	wt	S	wt	S	wt	S	wt	nd	nd	nd	Fully susceptible	wt	Not clustered		Not clustered		New	30	M	El-Gadarif	2016
12500-16	M. tuberculosis	Lineage 3 (Delhi/CAS)	3	S	wt	S	wt	S	wt	S	wt	S	wt	nd	nd	nd	Fully susceptible	wt	Clustered	21	Not clustered		New	20	M	Port Sudan	2016
